# Supplementary material for: Data on the relationship between acetone, ethylene glycol, isopropanol, methanol, and propylene glycol serum/plasma concentrations and osmolal gaps in patients at an academic medical center
Source: Data Brief. 2020 Jan 27;29:105189. doi: 10.1016/j.dib.2020.105189 (PMC7005488; doi:10.1016/j.dib.2020.105189)
Supplement: Multimedia component 1 [file mmc1.xlsx]

## Sheet: Acetone
Patient # (Deidentified)	Category of ingestion/ exposure	Patient location at time of testing	Age	Sex	Sodium (mEq/L)	Glucose (mg/dL)	Blood urea nitrogen (mg/dL)	Ethanol by enzymatic assay (mg/dL)	Measured osmolality (mOsm/kg)	Osmolal gap (no ethanol correction)	Osmolal gap (with ethanol correction)	Estimated osmolal contribution of alcohols and glycols	Methanol by GC (mg/dL)	Isopropanol by GC (mg/dL)	Ethanol by GC (mg/dL)	Acetone by GC (mg/dL)	Ethylene glycol by GC or enzymatic assay (mg/dL)	Propylene glycol by GC (mg/dL)	Anion Gap	Anion gap greater than 16?	Initial level during admission?	Clinical History (If available)	Death during admission?	Intravenous ethanol antidotal treatment?	Fomepizole antidotal treatment?	Dialysis?	Activated charcoal administered?	Estimated timing from ingestion to blood draw
1	Acetone	Inpatient	34.7	F	143	141	4	0	350	53.5631	53.5631	37.6661	0	0	0	209	0	12.4	Not available	Unknown	Yes	Ethanol withdrawal	No	No	No	No	No	3 days
2	Acetone	Emergency Department	32.7	M	135	109	86	0	328	20	20.3218	6.89655	0	0	0	40	0	Not performed	45	Yes	Yes	Diabetic ketoacidosis, rhabdomyolysis, and acute kidney injury	No	No	No	Yes	No	Unknown
3	Acetone	Inpatient	46	M	136	103	5	0	291.817	11.4504	11.4504	7.24138	0	0	0	42	0	0	Not available	Unknown	Yes	Alcoholic ketoacidosis	No	No	No	No	No	48 hours
4	Acetone	Emergency Department	39.1	M	144	102	7	0	333	40	35.9833	29.1379	0	0	0	169	Not performed	Not performed	Not available	Unknown	Yes	Unknown	No	No	No	No	No	Unknown
4	Acetone	Emergency Department	52	M	142	193	15	0	318	25	16.3123	12.4138	0	0	0	72	0	0	41	Yes	Yes	Possible isopropanol ingestion	No	No	No	No	No	Unknown
5	Acetone	Emergency Department	52.9	M	140	143	15	0	320	26	25.5067	30.5172	0	0	0	177	0	Not performed	18	Yes	Yes	Ingestion of bottle of glass cleaner	No	No	No	No	No	<12 hours
5	Acetone	Emergency Department	55.2	M	147	661	33	0	411	63	62.9837	22.4138	0	0	0	130	0	Not performed	38	Yes	Yes	Diabetic ketoacidosis and chronic ethanol use	No	No	No	No	No	Unknown
5	Acetone	Emergency Department	55.4	M	129	271	13	0	313	33	33.0433	24.6552	0	0	0	143	0	Not performed	21	Yes	Yes	Diabetic ketoacidosis and chronic ethanol use	No	No	No	No	No	Unknown
5	Acetone	Inpatient	56.2	M	130	329	39	0	316	21	21.052	8.27586	0	0	0	48	0	Not performed	19	Yes	Yes	Diabetic ketoacidosis and chronic ethanol use	No	No	No	No	No	Unknown
5	Acetone	Emergency Department	56.5	M	139	679	15	0	343	16	16.2623	15.8621	0	0	0	92	0	Not performed	24	Yes	Yes	Diabetic ketoacidosis and chronic ethanol use	No	No	No	No	No	Unknown
6	Acetone	Inpatient	50.3	M	149	378	64	0	360.233	15.2262	15.2262	14.7532	0	0	0	70	0	20.4	Not available	Unknown	Yes	Diabetic ketoacidosis	No	No	No	No	No	Unknown
7	Acetone	Emergency Department	58.7	M	152	163	68	0	358	19	19.3004	6.89655	0	0	0	40	Not performed	Not performed	39	Yes	Yes	Starvation ketosis	Yes	No	No	No	No	Unknown
8	Acetone	Inpatient	64.5	M	136	416	28	0	317	8	8.42222	4.65517	0	0	0	27	Not performed	Not performed	Not available	Unknown	Yes	Diabetic ketoacidosis	No	No	No	No	No	Unknown
9	Acetone	Inpatient	51.9	F	133	220	19	0	298.333	11.4921	11.4921	7.64065	0	0	0	26	0	24	19	Yes	Yes	Ethanol abuse	Yes	No	No	Yes	No	Unknown
10	Acetone	Inpatient	1.3	F	140	97	14	0	288.517	-2.68056	-2.68056	2.41379	0	0	0	14	0	0	11	No	Yes	Accidental ingestion of antifreeze	No	No	Yes	No	No	9 hours
11	Acetone	Emergency Department	59.1	F	142	82	6	0	322	31	30.6183	32.3026	0	0	0	178	10	0	15	No	Yes	Ethanol abuse	No	No	No	No	No	2-3 days
12	Acetone	Inpatient	4.3	F	138	193	22	0	305.983	9.79563	9.79563	5.68966	0	0	0	33	0	0	28	Yes	Yes	Unknown	No	No	No	No	No	Unknown
13	Acetone	Inpatient	69.8	M	147	149	90	0	343.45	7.7877	7.7877	2.41379	0	0	0	14	0	0	18	Yes	Yes	Chronic renal failure, diabetes	No	No	No	No	No	Unknown
14	Acetone	Emergency Department	31.4	M	135	1038	26	0	369	23	23.3976	3.62069	0	0	0	21	Not performed	Not performed	34	Yes	Yes	Starvation	No	No	No	No	No	Unknown
15	Acetone	Inpatient	4.7	M	132	106	28	0	294	13.2278	13.2278	4.13793	0	0	0	24	0	0	27	Yes	Yes	Unknown	No	No	No	No	No	Unknown
16	Acetone	Emergency Department	34.5	F	118	804	29	0	327	29	29.2762	5	0	0	0	29	Not performed	Not performed	30	Yes	Yes	Diabetic ketoacidosis	No	No	No	No	No	Unknown
17	Acetone	Emergency Department	61.8	M	139	155	17	153	356	62	21.7626	42.677	0	0	158	14	Not performed	Not performed	54	Yes	Yes	Ethanol abuse	No	No	No	No	No	12-24 hours
18	Acetone	Emergency Department	35	M	134	148	7	0	300	20	20.0444	9.48276	0	0	0	55	0	Not performed	39	Yes	Yes	Ethanol abuse	No	No	No	No	No	Unknown
18	Acetone	Inpatient	35	M	135	120	7	0	299	19	18.8333	9.13793	0	0	0	53	Not performed	Not performed	32	Yes	No	Unknown	No	No	No	No	No	Unknown
19	Acetone	Emergency Department	47.7	M	121	143	12	0	262	19	6.57817	2.58621	0	0	0	15	Not performed	Not performed	17	Yes	Yes	Ethanol abuse	No	No	No	No	No	5 hours
20	Acetone	Inpatient	20.6	M	147	217	7	0	324	19	13.6361	7.06897	0	0	0	41	0	0	Not available	Unknown	Yes	Poor nutrition	No	No	No	No	No	Unknown
21	Acetone	Inpatient	46.7	M	137	86	16	281	362	76.7913	2.8439	79.1534	0	0	316	16	0	18.6	18	Yes	Yes	Ethanol withdrawal	No	No	No	No	No	Unknown
22	Acetone	Inpatient	63	M	141	31	32	0	316	21	20.5909	3.64791	0	0	0	12	0	12	35	Yes	Yes	Liver and renal failure	Yes	No	Yes	Yes	No	Unknown
23	Acetone	Inpatient	41.1	F	159	77	20	0	342.517	12.4544	12.4544	2.24138	0	0	0	13	0	0	48	Yes	Yes	Fuliminant liver failure and kidney failure	Yes	No	No	No	No	Unknown
24	Acetone	Inpatient	38.5	M	140	548	26	0	331	17	6.70317	7.24138	0	0	0	42	0	0	27	Yes	Yes	Diabetic ketoacidosis	No	No	No	No	No	Unknown
25	Acetone	Inpatient	11.9	M	144	163	9	0	293	-8.62817	-8.62817	4.31034	0	0	0	25	0	0	Not available	Unknown	Yes	Unknown	No	No	No	No	No	Unknown
26	Acetone	Inpatient	35.8	M	131	1058	44	0	365	20	19.6913	12.3276	0	0	0	57	0	19	Not available	Unknown	Yes	Diabetic ketoacidosis	No	No	No	No	No	Unknown
27	Acetone	Inpatient	19.7	F	140	277	58	0	330	11.5885	11.5885	5	0	0	0	29	0	Not performed	Not available	Unknown	Yes	Unknown	No	No	No	No	No	Unknown
28	Acetone	Emergency Department	47	M	133	178	17	0	309	26	25.5563	16.7241	0	0	0	97	Not performed	Not performed	51	Yes	Yes	Ethanol withdrawal	No	No	No	No	No	48 hours
29	Acetone	Inpatient	63	F	123	863	66	0	354	29	29.2925	6.03448	0	0	0	35	Not performed	Not performed	8	No	Yes	Diabetic ketoacidosis and acute renal failure	Yes	No	No	No	No	Unknown
30	Acetone	Emergency Department	57.3	M	134	183	84	0	326.15	16.4583	16.4583	12.0449	0	0	0	62	0	10.3	45	Yes	Yes	Isopropanol ingestion	Yes	No	No	No	No	24-48 hours
31	Acetone	Emergency Department	41.3	M	139	151	19	0	309	15	14.5671	9.31034	0	0	0	54	Not performed	Not performed	27	Yes	Yes	Diabetic ketoacidosis	No	No	No	No	No	Unknown
32	Acetone	Inpatient	49	M	143	154	9	0	312.7	13.6468	13.6468	2.93103	0	0	0	17	0	0	16	No	Yes	Chronic alcohol use	No	No	No	No	No	24 hours
33	Acetone	Inpatient	53.1	F	133	75	266	0	374.417	8.625	8.625	2.24138	0	0	0	13	0	0	33	Yes	Yes	Acute renal failure and wasting	No	No	No	No	No	Unknown
34	Acetone	Inpatient	28.5	F	134	125	3	0	300	23	22.9425	27.069	0	0	0	157	Not performed	Not performed	9	No	Yes	Ethanol and lorazepam overdose	No	No	No	No	No	Unknown
35	Acetone	Emergency Department	53.1	M	133	144	14	0	293	17	12.8	9.14474	0	0	0	29	0	31.5	23	Yes	Yes	Ethanol withdrawal, propylene glycol from lorazepam	No	No	Yes	No	No	48 hours
36	Acetone	Inpatient	67.4	M	166	743	97	0	433	19	18.8877	7.99909	0	0	0	38	0	11	33	Yes	Yes	Diabetic ketoacidosis	No	No	No	No	No	Unknown
