# Supplementary material for: Data on the relationship between acetone, ethylene glycol, isopropanol, methanol, and propylene glycol serum/plasma concentrations and osmolal gaps in patients at an academic medical center
Source: Data Brief. 2020 Jan 27;29:105189. doi: 10.1016/j.dib.2020.105189 (PMC7005488; doi:10.1016/j.dib.2020.105189)
Supplement: Multimedia component 2 [file mmc2.xlsx]

## Sheet: Ethylene glycol
Patient # (Deidentified)	Category of ingestion	Patient location at time of testing	Age	Sex	Sodium (mEq/L)	Glucose (mg/dL)	Blood urea nitrogen (mg/dL)	Ethanol by enzymatic assay (mg/dL)	Measured osmolality (mOsm/kg)	Osmolal gap (no ethanol correction)	Osmolal gap (with ethanol correction)	Estimated osmolal contribution of alcohols and glycols	Methanol by GC (mg/dL)	Isopropanol by GC (mg/dL)	Ethanol by GC (mg/dL)	Acetone by GC (mg/dL)	Ethylene glycol by GC or enzymatic assay (mg/dL)	Propylene glycol by GC (mg/dL)	Anion Gap	Anion gap greater than 16?	Initial level during admission?	Clinical History (If available)	Death during admission?	Intravenous ethanol antidotal treatment?	Fomepizole antidotal treatment?	Dialysis?	Activated charcoal administered?	Estimated timing from ingestion to blood draw
1	Ethylene glycol	Inpatient	32.3	M	142	85	8	0	387	95	94.7123	94.0323	0	0	0	0	583	Not performed	Not available	Unknown	Yes	Ethylene glycol ingestion	No	No	No	No	No	Unknown
1	Ethylene glycol	Inpatient	32.3	M	141	89	9	0	287	-4	-3.9004	1.77419	Not performed	Not performed	Not performed	Not performed	11	Not performed	Not available	Unknown	No	Unknown	No	No	No	No	No	Unknown
2	Ethylene glycol	Inpatient	17.7	M	144	239	14	0	360	52	51.7306	35.2907	0	0	0	0	132.9	105.3	12	No	Yes	Suicide attempt with ethylene glycol - 64 oz	No	No	Yes	Yes	Yes	3-6 hours
3	Ethylene glycol	Inpatient	32.1	M	141	114	8	113	328	35.8595	6.12268	36.8497	Not performed	Not performed	Not performed	Not performed	44.1	0	13	No	Yes	Accidental ingestion of antifreeze	No	Yes	No	No	No	7 hours
3	Ethylene glycol	Inpatient	32.1	M	143	105	6	158	333	38.1488	-3.43014	46.1596	Not performed	Not performed	Not performed	Not performed	28.4	0	10	No	No	Unknown	No	No	No	No	No	20 hours
4	Ethylene glycol	Inpatient	47.3	F	144	124	14	0	291	-10	-9.92222	1.93548	Not performed	Not performed	Not performed	Not performed	12	0	Not available	Unknown	Yes	Ethylene glycol ingestion	No	No	No	No	No	Unknown
5	Ethylene glycol	Emergency Department	44.1	F	140	93	4	266	355.983	68.6131	-1.3869	75.0806	0	0	270	0	31.5	0	15	No	Yes	Suicide attempt with ethylene glycol	No	No	No	No	No	1 hour
5	Ethylene glycol	Inpatient	44.1	F	144	79	5	139	334.617	39.7837	3.20478	41.5526	Not performed	Not performed	139	Not performed	21.7	11.2	8	No	No	Unknown	No	No	No	No	No	7 hours
6	Ethylene glycol	Emergency Department	19.7	M	144	97	9	0	358.85	61.4385	61.4385	47.4194	Not performed	Not performed	Not performed	Not performed	294	0	Not available	Unknown	Yes	Suicide attempt with ethylene glycol	No	No	Yes	No	No	8 hours
6	Ethylene glycol	Inpatient	19.7	M	141	89	6	0	297.45	7.62103	7.62103	6.33871	Not performed	Not performed	Not performed	Not performed	39.3	0	9	No	No	Unknown	No	No	No	No	No	31 hours
6	Ethylene glycol	Inpatient	19.7	M	143	117	2	0	296.517	2.32738	2.32738	9.62903	Not performed	Not performed	Not performed	Not performed	59.7	0	13	No	No	Unknown	No	No	No	No	No	20 hours
7	Ethylene glycol	Emergency Department	63.9	M	147	118	19	0	424	116	115.675	108.206	34	0	0	0	605	Not performed	27	Yes	Yes	Suicide attempt with ethylene glycol - 12 oz	No	No	Yes	No	No	2-8 hours
7	Ethylene glycol	Inpatient	63.9	M	139	97	12	0	288	0	-0.482937	3.3871	Not performed	Not performed	Not performed	Not performed	21	Not performed	8	No	No	Unknown	No	No	No	No	No	79-85 hours
7	Ethylene glycol	Inpatient	63.9	M	142	133	11	0	301	5	4.57421	5	0	0	0	0	31	Not performed	Not available	Unknown	No	Unknown	No	No	No	No	No	69-75 hours
7	Ethylene glycol	Inpatient	63.9	M	143	94	9	0	306	11	10.7802	13.5887	12	0	0	0	61	Not performed	8	No	No	Unknown	No	No	No	No	No	55-61 hours
7	Ethylene glycol	Inpatient	63.9	M	145	151	11	0	320	16	16.4242	15.4839	0	0	0	0	96	Not performed	12	No	No	Unknown	No	No	No	No	No	43-49 hours
7	Ethylene glycol	Inpatient	63.9	M	141	95	12	0	325	33	32.6448	23.2258	0	0	0	0	144	Not performed	8	No	No	Unknown	No	No	No	No	No	30-36 hours
7	Ethylene glycol	Inpatient	63.9	M	144	98	16	0	349	49	49.0246	34.6774	0	0	0	0	215	Not performed	12	No	No	Unknown	No	No	No	No	No	23-29 hours
7	Ethylene glycol	Inpatient	63.9	M	145	108	16	0	356	53	53.3857	46.5625	21	0	0	0	248	Not performed	Not available	Unknown	No	Unknown	No	No	No	No	No	19-25 hours
7	Ethylene glycol	Inpatient	63.9	M	147	126	14	0	370	63	62.95	43.3871	0	0	0	0	269	Not performed	14	No	No	Unknown	No	No	No	No	No	16-22 hours
7	Ethylene glycol	Inpatient	63.9	M	153	93	13	0	370	53	53.4155	51.2198	23	0	0	0	273	Not performed	Not available	Unknown	No	Unknown	No	No	No	No	No	10-16 hours
8	Ethylene glycol	Inpatient	51.5	M	147	143	5	0	317	12	12.0782	15.8065	Not performed	Not performed	Not performed	Not performed	98	Not performed	Not available	Unknown	Yes	Ethylene glycol ingestion	No	No	No	No	No	Unknown
9	Ethylene glycol	Inpatient	25.7	F	150	102	6	0	339	30	30.3405	26.7742	0	0	0	0	166	Not performed	26	Yes	Yes	Suicide attempt with ethylene glycol	No	No	Yes	No	No	7 hours
9	Ethylene glycol	Inpatient	25.7	F	143	120	8	0	287	-10	-9.52381	1.93548	Not performed	Not performed	Not performed	Not performed	12	Not performed	12	No	No	Unknown	No	No	No	No	No	47 hours
10	Ethylene glycol	Inpatient	24.9	F	141	100	8	0	314	14.8556	22.754	14.4194	Not performed	Not performed	Not performed	Not performed	89.4	0	Not available	Unknown	Yes	Suicide attempt with ethylene glycol	No	No	Yes	Yes	No	Unknown
10	Ethylene glycol	Inpatient	24.9	F	142	109	9	0	305	10.8218	10.8218	10.6935	Not performed	Not performed	Not performed	Not performed	66.3	0	22	Yes	No	Unknown	No	No	No	No	No	Unknown
10	Ethylene glycol	Inpatient	24.9	F	141	100	9	0	304	12.3968	12.3968	4.28065	Not performed	Not performed	Not performed	Not performed	26.54	0	13	No	No	Unknown	No	No	No	No	No	Unknown
10	Ethylene glycol	Inpatient	27	F	144	175	5	167	364	63.0337	19.0864	74.1087	Not performed	Not performed	Not performed	Not performed	187	0	21	Yes	Yes	Suicide attempt with ethylene glycol	No	Yes	No	Yes	No	3-4 hours
10	Ethylene glycol	Inpatient	27	F	142	92	2	147	321	30.4079	-8.27627	40.5068	Not performed	Not performed	Not performed	Not performed	11.3	0	16	Yes	No	Unknown	No	No	No	No	No	21-25 hours
10	Ethylene glycol	Inpatient	27	F	142	104	3	28	322	30.2841	22.9157	10.3039	Not performed	Not performed	Not performed	Not performed	18.2	0	14	No	No	Unknown	No	No	No	No	No	16-20 hours
10	Ethylene glycol	Inpatient	27	F	141	179	2	60	320	25.8496	10.0601	23.7088	Not performed	Not performed	Not performed	Not performed	49.1	0	Not available	Unknown	No	Unknown	No	No	No	No	No	10-14 hours
11	Ethylene glycol	Emergency Department	34	F	143	248	16	0	327	19	19.4413	14.7284	Not performed	Not performed	Not performed	Not performed	75	20	25	Yes	Yes	Suicide attempt with ethylene glycol	No	No	Yes	Yes	No	15-20 hours
12	Ethylene glycol	Inpatient	62.3	M	123	24	62	0	296	26	26.3238	3.06452	Not performed	Not performed	Not performed	Not performed	19	Not performed	31	Yes	Yes	Multiorgan failure	Yes	No	Yes	No	No	Unknown
13	Ethylene glycol	Inpatient	32.6	M	146	184	26	0	338	24.9587	24.9587	14.3065	0	0	0	0	88.7	0	Not available	Unknown	Yes	Ethylene glycol ingestion	No	No	No	No	No	Unknown
14	Ethylene glycol	Emergency Department	39.8	F	141	193	10	83	326.983	29.0813	7.23924	26.6969	Not performed	Not performed	Not performed	Not performed	30.1	0	16	Yes	Yes	Suicide attempt with ethylene glycol - 6-8 oz	No	Yes	Yes	No	No	10 hours
14	Ethylene glycol	Inpatient	39.8	F	140	94	17	0	293.367	1.28968	1.28968	3.06452	Not performed	Not performed	Not performed	Not performed	19	0	14	No	No	Unknown	No	No	No	No	No	30 hours
14	Ethylene glycol	Inpatient	39.8	F	141	105	14	0	296.917	3.20833	3.20833	3.75806	Not performed	Not performed	Not performed	Not performed	23.3	0	11	No	No	Unknown	No	No	No	No	No	22 hours
15	Ethylene glycol	Emergency Department	64.7	F	151	120	28	0	536	216.333	216.333	170.242	0	0	0	0	1055.5	0	36	Yes	Yes	Suicide attempt with ethylene glycol	No	No	Yes	Yes	No	8-12 hours
15	Ethylene glycol	Inpatient	64.7	F	143	134	3	0	301.7	6.06746	6.06746	7.19355	0	0	0	0	44.6	0	8	No	No	Unknown	No	No	No	No	No	31-35 hours
16	Ethylene glycol	Inpatient	48.1	M	149	106	15	0	332	21.8706	21.8706	12.8387	0	0	0	0	79.6	0	Not available	Unknown	Yes	Suicide attempt with ethylene glycol	No	No	Yes	No	No	8 hours
16	Ethylene glycol	Inpatient	48.1	M	142	132	21	0	302	2.06667	2.06667	2.6129	Not performed	Not performed	Not performed	Not performed	16.2	0	Not available	Unknown	No	Unknown	No	No	No	No	No	44 hours
17	Ethylene glycol	Inpatient	60	M	145	165	20	0	341	33.3155	33.3155	18.9355	0	0	0	0	117.4	Not performed	Not available	Unknown	Yes	Suicide attempt with ethylene glycol	No	No	Yes	No	No	13-16 hours
17	Ethylene glycol	Inpatient	60	M	139	193	14	0	303	9	7.66944	2.59677	0	0	0	0	16.1	Not performed	Not available	Unknown	No	Unknown	No	No	No	No	No	44-47 hours
17	Ethylene glycol	Inpatient	60	M	141	155	17	0	307	9.02579	9.02579	8.20968	0	0	0	0	50.9	Not performed	Not available	Unknown	No	Unknown	No	No	No	No	No	27-30 hours
17	Ethylene glycol	Inpatient	60	M	139	151	14	0	302	9.35278	9.35278	10.4194	0	0	0	0	64.6	Not performed	Not available	Unknown	No	Unknown	No	No	No	No	No	21-24 hours
18	Ethylene glycol	Inpatient	28.6	F	139	115	10	121	377	88.0813	56.2392	88.2937	Not performed	Not performed	Not performed	Not performed	350	0	25	Yes	Yes	Suicide attempt with ethylene glycol - 20 oz	No	Yes	No	Yes	No	2-4 hours
18	Ethylene glycol	Inpatient	28.6	F	142	122	7	108	358	63.7056	35.2845	46.8718	Not performed	Not performed	Not performed	Not performed	94	25	18	Yes	No	Unknown	No	No	No	No	No	11-13 hours
19	Ethylene glycol	Inpatient	28.7	F	144	274	6	0	349	41	41.3516	35.3226	0	0	0	0	219	Not performed	Not available	Unknown	Yes	Suicide attempt with ethylene glycol	No	No	Yes	Yes	No	<12 hours
19	Ethylene glycol	Inpatient	28.7	F	145	96	24	0	317	12	12.2952	14.8387	Not performed	Not performed	Not performed	Not performed	92	Not performed	17	Yes	No	Unknown	No	No	No	No	No	38 hours
19	Ethylene glycol	Inpatient	28.7	F	147	97	17	0	329	23	22.7313	13.5484	0	0	0	0	84	Not performed	21	Yes	No	Unknown	No	No	No	No	No	30 hours
19	Ethylene glycol	Inpatient	28.7	F	147	95	14	0	330	25	24.9306	23.871	0	0	0	0	148	Not performed	Not available	Unknown	No	Unknown	No	No	No	No	No	26 hours
20	Ethylene glycol	Inpatient	54.4	M	137	291	9	65	338	42	25.0888	29.5416	Not performed	Not performed	Not performed	Not performed	20	70	18	Yes	Yes	Multidrug overdose, activated charcoal given	No	Yes	No	No	Yes	<24 hours
21	Ethylene glycol	Inpatient	40.8	M	147	84	6	214	376	74	18.1747	77.4194	0	0	209	0	108	28	Not available	Unknown	Yes	Ethylene glycol ingestion	No	No	No	No	No	Unknown
22	Ethylene glycol	Inpatient	38	M	147	130	15	0	399	91.3373	91.3373	63.5484	0	0	0	0	394	0	33	Yes	Yes	Suicide attempt with ethylene glycol - 2/3 gallon	No	No	Yes	No	No	3-5 hours
22	Ethylene glycol	Inpatient	38	M	138	112	5	0	297	12.0587	12.0587	39.1935	0	0	0	0	243	0	18	Yes	No	Ethylene glycol ingestion	No	No	No	No	No	Unknown
22	Ethylene glycol	Inpatient	38	M	144	104	10	0	345	46.7841	46.7841	41.2666	Not performed	Not performed	Not performed	Not performed	171.5	103.4	9	No	No	Ethylene glycol ingestion	No	No	No	No	No	Unknown
22	Ethylene glycol	Inpatient	38.2	M	146	75	12	70	354	52.9226	34.5016	53.7275	0	0	70	0	218.9	0	18	Yes	Yes	Suicide attempt -with 64 oz. ethylene glycol	No	Yes	Yes	No	No	6-9 hours
22	Ethylene glycol	Inpatient	38.2	M	146	99	11	0	321	18.7464	18.7464	15.7742	0	0	0	0	97.8	0	19	Yes	No	Ethylene glycol ingestion	No	No	No	No	No	Unknown
22	Ethylene glycol	Inpatient	38.2	M	141	92	11	0	294	2.19365	2.19365	2.24194	Not performed	Not performed	Not performed	Not performed	13.9	0	16	Yes	No	Ethylene glycol ingestion	No	No	No	No	No	Unknown
23	Ethylene glycol	Inpatient	41.9	M	141	87	8	0	308	17.5845	17.5845	9.90323	0	0	0	0	61.4	0	10	No	Yes	Suicide attempt with ethylene glycol - 2 cups	No	No	Yes	No	No	24-30 hours
23	Ethylene glycol	Inpatient	41.9	M	140	121	9	0	288	-2.94484	-2.94484	2	0	0	0	0	12.4	0	11	No	No	Unknown	No	No	No	No	No	Unknown
24	Ethylene glycol	Inpatient	72.1	M	142	98	7	20	326	33.2389	27.9757	22.747	0	0	20	0	108.4	0	21	Yes	Yes	Ethylene glycol ingestion	No	Yes	Yes	No	No	5-10 hours
25	Ethylene glycol	Inpatient	64.3	F	140	117	13	0	348	56	55.8821	48.4126	0	0	0	0	292	10	Not available	Unknown	Yes	Ethylene glycol ingestion	No	No	No	No	No	Unknown
25	Ethylene glycol	Inpatient	64.3	F	142	89	8	0	291	-2	-1.54325	2.90323	Not performed	Not performed	Not performed	Not performed	18	Not performed	Not available	Unknown	No	Unknown	No	No	No	No	No	Unknown
26	Ethylene glycol	Emergency Department	49.2	M	150	180	13	0	551	235	234.857	211.906	0	0	0	0	1282	39	35	Yes	Yes	Suicide attempt with ethylene glycol - 1 gallon	Yes	No	Yes	Yes	No	2-5 hours
26	Ethylene glycol	Inpatient	49.2	M	139	175	16	0	417	122	122.105	96.0887	Not performed	Not performed	Not performed	Not performed	553.9	51.3	Not available	Unknown	No	Unknown	No	No	No	No	No	20-23 hours
26	Ethylene glycol	Inpatient	49.2	M	144	139	16	0	460	157	157.405	131.194	0	0	0	0	770	53.2	Not available	Unknown	No	Unknown	No	No	No	No	No	14-17 hours
27	Ethylene glycol	Inpatient	36.6	M	139	192	10	0	293.933	0.0952381	0.0952381	2.22581	0	0	28	0	13.8	0	Not available	Unknown	Yes	Suicide attempt with ethylene glycol	No	Yes	Yes	Yes	No	24-29 hours
28	Ethylene glycol	Inpatient	18.9	M	138	240	8	478	452	157.81	32.0201	161.112	Not performed	Not performed	Not performed	Not performed	219	0	Not available	Unknown	Yes	Ethylene glycol ingestion	No	No	No	No	No	Unknown
28	Ethylene glycol	Inpatient	18.9	M	138	202	9	434	434	141.88	27.6696	123.065	Not performed	Not performed	Not performed	Not performed	54.9	0	Not available	Unknown	No	Unknown	No	No	No	No	No	Unknown
28	Ethylene glycol	Inpatient	18.9	M	138	148	6	277	377	89.4016	16.5069	79.4915	Not performed	Not performed	Not performed	Not performed	40.9	0	Not available	Unknown	No	Unknown	No	No	No	No	No	Unknown
28	Ethylene glycol	Inpatient	18.9	M	135	166	5	71	305	22.6087	3.92452	23.5874	Not performed	Not performed	Not performed	Not performed	30.4	0	Not available	Unknown	No	Unknown	No	No	No	No	No	Unknown
28	Ethylene glycol	Inpatient	18.9	M	137	110	11	17	289	4.04365	-0.430033	6.34465	Not performed	Not performed	Not performed	Not performed	11.6	0	Not available	Unknown	No	Unknown	No	No	No	No	No	Unknown
29	Ethylene glycol	Emergency Department	17.6	F	148	92	8	0	306.267	1.53175	1.53175	2.87097	Not performed	Not performed	Not performed	Not performed	17.8	0	28	Yes	Yes	Suicide attempt with ethylene glycol - 44 oz	No	No	Yes	No	No	10-13 hours
30	Ethylene glycol	Inpatient	32.1	M	140	92	7	110	299.683	52	-17.6418	46.4474	Not performed	Not performed	110	Not performed	108.5	0	21	Yes	Yes	Suicide attempt with ethylene glycol - 1/2 gallon	No	No	Yes	Yes	No	10 hours
30	Ethylene glycol	Inpatient	32.1	M	142	92	10	0	297.933	4.48413	4.48413	6.91935	Not performed	Not performed	Not performed	Not performed	42.9	0	12	No	No	Unknown	No	No	No	No	No	31 hours
31	Ethylene glycol	Inpatient	53.7	M	141	96	13	0	343	50	50.2238	39.0323	0	0	0	0	242	Not performed	Not available	Unknown	Yes	Suicide attempt with ethylene glycol	No	No	No	No	No	Unknown
31	Ethylene glycol	Inpatient	53.7	M	141	84	11	0	299	8	7.70476	6.77419	Not performed	Not performed	Not performed	Not performed	42	Not performed	Not available	Unknown	Yes	Unknown	No	No	No	No	No	Unknown
31	Ethylene glycol	Inpatient	53.7	M	140	81	10	0	291	2	2.25357	5.32258	0	0	0	0	33	Not performed	Not available	Unknown	No	Suicide attempt with ethylene glycol	No	No	No	No	No	Unknown
31	Ethylene glycol	Inpatient	53.7	M	139	111	4	0	285	-2	-1.52024	1.93548	0	0	0	0	12	0	Not available	Unknown	No	Unknown	No	No	No	No	No	Unknown
32	Ethylene glycol	Inpatient	22.6	F	144	92	6	45	322	26	14.1373	32.8098	Not performed	Not performed	Not performed	Not performed	130	Not performed	Not available	Unknown	Yes	Suicide attempt with ethylene glycol	No	No	No	No	No	Unknown
33	Ethylene glycol	Inpatient	22.3	F	137	84	9	0	296	13	13.419	15.3387	Not performed	Not performed	0	Not performed	95.1	0	14	No	Yes	Suicide attempt with ethylene glycol - 1/2 cup	No	No	Yes	No	No	6-8 hours
34	Ethylene glycol	Emergency Department	23.5	M	145	80	15	0	304	4	3.53175	6.77419	Not performed	Not performed	Not performed	Not performed	42	Not performed	18	Yes	Yes	Suicide attempt with ethylene glycol - 1-3 quarts	No	Yes	Yes	No	No	8-16 hours
35	Ethylene glycol	Emergency Department	69.6	M	140	96	40	0	327	27	26.581	13.3871	0	0	0	0	83	Not performed	Not available	Unknown	Yes	Accidental ingestion of EG while intoxicated with ethanol	No	No	Yes	Yes	No	Unknown
35	Ethylene glycol	Inpatient	69.6	M	142	148	16	0	300	1	0.830159	3.06452	Not performed	Not performed	Not performed	Not performed	19	Not performed	Not available	Unknown	No	Unknown	No	No	No	No	No	Unknown
36	Ethylene glycol	Emergency Department	40.1	M	139	98	11	202	347.567	59.377	6.21909	57.545	Not performed	Not performed	202	Not performed	27.2	0	17	Yes	Yes	Suicide attempt with ethylene glycol	No	No	Yes	No	No	10-14 hours
37	Ethylene glycol	Emergency Department	52.1	M	140	141	8	74	384	92	72.6608	88.6672	0	0	0	0	429	Not performed	15	No	Yes	Suicide attempt with ethylene glycol - 1 quart	No	No	Yes	No	No	1-2 hours
37	Ethylene glycol	Inpatient	52.1	M	140	94	14	0	295	4	3.99444	1.77419	Not performed	Not performed	Not performed	Not performed	11	Not performed	9	No	No	Unknown	No	No	No	No	No	72-84 hours
37	Ethylene glycol	Inpatient	52.1	M	140	103	13	0	298	7	6.77659	3.22581	0	0	0	0	20	Not performed	10	No	No	Unknown	No	No	No	No	No	62-63 hours
37	Ethylene glycol	Inpatient	52.1	M	139	107	12	0	301	12	11.8782	7.74194	0	0	0	0	48	Not performed	9	No	No	Unknown	No	No	No	No	No	46-47 hours
37	Ethylene glycol	Inpatient	52.1	M	141	104	12	0	306	13	13.0698	13.5484	0	0	0	0	84	Not performed	10	No	No	Unknown	No	No	No	No	No	36-37 hours
37	Ethylene glycol	Inpatient	52.1	M	141	105	11	0	325	32	32.3631	27.7419	0	0	0	0	172	Not performed	9	No	No	Unknown	No	No	No	No	No	23-24 hours
37	Ethylene glycol	Inpatient	52.1	M	142	109	11	0	355	60	60.1075	42.9032	0	0	0	0	266	Not performed	9	No	No	Unknown	No	No	No	No	No	12-13 hours
38	Ethylene glycol	Inpatient	40.9	F	150	189	18	0	334.45	15.9464	15.9464	8.22114	Not performed	Not performed	Not performed	Not performed	22.5	34.9	25	Yes	Yes	Accidental ingestion of EG while intoxicated with ethanol	No	No	Yes	Yes	No	18 hours
39	Ethylene glycol	Emergency Department	56.6	M	145	63	15	247	377	78	12.6179	83.2258	0	0	0	0	113	Not performed	22	Yes	Yes	Suicide attempt with ethylene glycol - 1.5 pints	No	No	Yes	Yes	No	2-3 hours
39	Ethylene glycol	Inpatient	56.6	M	142	97	6	0	287	-5	-5.34008	4.19355	Not performed	Not performed	Not performed	Not performed	26	Not performed	8	No	No	Unknown	No	No	No	No	No	18-19 hours
40	Ethylene glycol	Inpatient	24.9	F	142	141	7	0	317.383	21.875	21.875	16.7419	Not performed	Not performed	Not performed	Not performed	103.8	0	14	No	Yes	Suicide attempt with ethylene glycol - 90 mL	No	No	Yes	Yes	No	4-5 hours
40	Ethylene glycol	Inpatient	24.9	F	142	86	5	0	299	11.6865	7.71984	8.51231	Not performed	Not performed	Not performed	Not performed	13.7	47.9	Not available	Unknown	No	Unknown	No	No	No	No	No	31-32 hours
40	Ethylene glycol	Inpatient	24.9	F	143	115	2	0	296.417	2.35516	2.35516	6.57046	0	0	0	0	16.1	30.2	Not available	Unknown	No	Unknown	No	No	No	No	No	19-20 hours
40	Ethylene glycol	Inpatient	24.9	F	146	172	4	0	315.933	11.5159	11.5159	14.9643	Not performed	Not performed	Not performed	Not performed	54.6	46.8	Not available	Unknown	No	Unknown	No	No	No	No	No	12-13 hours
40	Ethylene glycol	Inpatient	24.9	F	146	171	5	0	322.217	17.506	17.506	17.5662	Not performed	Not performed	Not performed	Not performed	72.2	45	Not available	Unknown	No	Unknown	No	No	No	No	No	10-11 hours
41	Ethylene glycol	Inpatient	48.2	F	136	112	2	0	281	1	1.13016	2.90323	0	0	0	0	18	Not performed	10	No	Yes	Suicide attempt with ethylene glycol	No	No	Yes	Yes	No	20-30 hours
42	Ethylene glycol	Inpatient	28.1	M	141	148	10	0	335.733	40.7063	40.7063	36.1935	Not performed	Not performed	Not performed	Not performed	224.4	0	14	No	Yes	Suicide attempt with ethylene glycol - 20-24 oz	No	No	Yes	No	No	6-7 hours
42	Ethylene glycol	Inpatient	28.1	M	142	87	11	0	299.017	5.52976	5.52976	5.82258	0	0	0	0	36.1	0	7	No	No	Unknown	No	No	No	No	No	40-41 hours
42	Ethylene glycol	Inpatient	28.1	M	145	117	8	0	324.517	24.1845	24.1845	25.0323	0	0	0	0	155.2	0	7	No	No	Unknown	No	No	No	No	No	16-17 hours
43	Ethylene glycol	Inpatient	54.7	M	144	133	10	0	310	9.93135	9.93135	5.03226	0	0	0	0	31.2	0	Not available	Unknown	Yes	Unknown	No	No	No	No	No	Unknown
44	Ethylene glycol	Emergency Department	44.5	M	137	122	8	0	441	156	156.348	129.516	Not performed	Not performed	Not performed	Not performed	803	Not performed	25	Yes	Yes	Suicide attempt with ethylene glycol - 1.5 L	No	No	Yes	Yes	No	2 hours
45	Ethylene glycol	Inpatient	41.9	M	141	73	7	0	305	15.8361	15.8361	17.129	Not performed	Not performed	Not performed	Not performed	106.2	0	11	No	Yes	Suicide attempt with ethylene glycol - "3-4 gulps"	No	No	Yes	No	No	11-12 hours
45	Ethylene glycol	Inpatient	41.9	M	143	96	12	0	297	0.580952	0.580952	3.45161	Not performed	Not performed	Not performed	Not performed	21.4	0	11	No	No	Unknown	No	No	No	No	No	62-63 hours
45	Ethylene glycol	Inpatient	41.9	M	140	96	13	0	300	9.22381	9.22381	7.59677	0	0	0	0	47.1	0	9	No	No	Unknown	No	No	No	No	No	38-39 hours
45	Ethylene glycol	Inpatient	41.9	M	141	96	9	0	306	14.6524	14.6524	12.8226	0	0	0	0	79.5	0	Not available	Unknown	No	Unknown	No	No	No	No	No	19-20 hours
45	Ethylene glycol	Inpatient	42.2	M	142	114	5	0	345	51.931	51.931	38.0645	Not performed	Not performed	Not performed	Not performed	236	0	11	No	Yes	Suicide attempt with ethylene glycol - 1/2 gallon	No	No	Yes	Yes	No	24-30 hours
45	Ethylene glycol	Inpatient	42.2	M	137	154	7	0	297	10.6611	10.6611	3.46774	Not performed	Not performed	Not performed	Not performed	21.5	0	10	No	No	Unknown	No	No	No	No	No	80-90 hours
45	Ethylene glycol	Inpatient	42.2	M	138	96	7	0	298	13.3667	13.3667	7.90323	Not performed	Not performed	Not performed	Not performed	49	0	10	No	No	Unknown	No	No	No	No	No	60-66 hours
45	Ethylene glycol	Inpatient	42.2	M	140	149	6	0	296	4.3377	4.3377	2.01613	0	0	0	0	12.5	0	12	No	No	Unknown	No	No	No	No	No	113-114 hours
46	Ethylene glycol	Inpatient	45.1	F	142	105	11	100	348	53.3631	27.0473	47.9287	Not performed	Not performed	Not performed	Not performed	134	0	Not available	Unknown	Yes	Suicide attempt with ethylene glycol - 1/2 cup	No	No	No	Yes	No	8-12 hours
46	Ethylene glycol	Inpatient	45.2	F	142	97	3	43	299	7.73135	-3.58444	21.1061	Not performed	Not performed	Not performed	Not performed	60.7	0	14	No	No	Unknown	No	No	No	No	No	Unknown
46	Ethylene glycol	Inpatient	45.2	F	144	108	5	121	324	27.3143	-4.52782	35.0518	Not performed	Not performed	Not performed	Not performed	19.9	0	Not available	Unknown	No	Unknown	No	No	No	No	No	Unknown
47	Ethylene glycol	Inpatient	29.2	F	143	133	4	0	300	4	4.07421	4.67742	0	0	0	0	29	Not performed	Not available	Unknown	Yes	Ethylene glycol ingestion	No	No	No	No	No	Unknown
47	Ethylene glycol	Inpatient	29.2	F	142	108	10	0	295	1	0.528571	3.87097	0	0	0	0	24	Not performed	Not available	Unknown	No	Unknown	No	No	No	No	No	Unknown
48	Ethylene glycol	Emergency Department	50.6	M	141	142	5	0	345	52	52.1421	42.7419	Not performed	Not performed	Not performed	Not performed	265	Not performed	23	Yes	Yes	Suicide attempt with ethylene glycol - 16 oz	No	No	Yes	Yes	No	6 hours
49	Ethylene glycol	Inpatient	20.5	F	138	116	19	0	309	18.8032	18.8032	24.8387	0	0	0	0	154	0	Not available	Unknown	Yes	Suicide attempt with ethylene glycol - 4-5 oz	No	Yes	Yes	No	Yes	0-4 hours
49	Ethylene glycol	Inpatient	20.5	F	142	97	9	60	318	24.5885	8.79902	27.4024	Not performed	Not performed	Not performed	Not performed	72	0	10	No	No	Unknown	No	No	No	No	No	9-13 hours
49	Ethylene glycol	Inpatient	20.5	F	141	87	6	0	288	-1.70119	-1.70119	3.06452	Not performed	Not performed	Not performed	Not performed	19	0	10	No	No	Unknown	No	No	No	No	No	34-38 hours
49	Ethylene glycol	Inpatient	20.5	F	142	106	6	0	293	0.0849206	0.0849206	7.35484	Not performed	Not performed	Not performed	Not performed	45.6	0	Not available	Unknown	No	Unknown	No	No	No	No	No	15-19 hours
50	Ethylene glycol	Inpatient	34.5	F	143	171	8	0	398	98	98.2179	87.9669	Not performed	Not performed	Not performed	Not performed	525	25	Not available	Unknown	Yes	Ethylene glycol ingestion	No	No	No	No	No	Unknown
50	Ethylene glycol	Inpatient	34.5	F	146	94	4	0	301	2	1.56587	7.58065	0	0	0	0	47	0	Not available	Unknown	No	Unknown	No	No	No	No	No	Unknown
50	Ethylene glycol	Inpatient	34.5	F	138	94	7	0	285	0	0.494444	4.83871	0	0	0	0	30	0	Not available	Unknown	No	Unknown	No	No	No	No	No	Unknown
51	Ethylene glycol	Inpatient	25.2	M	142	140	10	0	294	-3	-2.51587	7.41935	0	0	0	0	46	Not performed	23	Yes	Yes	Suicide attempt with ethylene glycol - 1/2 gallons	Yes	No	Yes	Yes	No	17 hours
51	Ethylene glycol	Inpatient	25.2	M	136	202	7	0	285	-2	-2.40556	4.83871	Not performed	Not performed	Not performed	Not performed	30	Not performed	26	Yes	No	Unknown	No	No	No	No	No	20 hours
52	Ethylene glycol	Inpatient	20	M	146	101	10	0	338	35.9758	35.9758	17.7742	0	0	0	0	110.2	0	12	No	Yes	Suicide attempt with ethylene glycol - 40 oz	No	No	Yes	No	No	11-12 hours
52	Ethylene glycol	Inpatient	20	M	144	97	10	0	297	-0.768651	-0.768651	3.69355	Not performed	Not performed	Not performed	Not performed	22.9	0	10	No	No	Unknown	No	No	No	No	No	Unknown
53	Ethylene glycol	Inpatient	38	M	139	99	14	0	319	30	29.675	5.64516	0	0	0	0	35	Not performed	11	No	Yes	Suicide attempt with ethylene glycol - 6 oz	No	No	No	No	Yes	7 hours
