# Supplementary material for: Data on the relationship between acetone, ethylene glycol, isopropanol, methanol, and propylene glycol serum/plasma concentrations and osmolal gaps in patients at an academic medical center
Source: Data Brief. 2020 Jan 27;29:105189. doi: 10.1016/j.dib.2020.105189 (PMC7005488; doi:10.1016/j.dib.2020.105189)
Supplement: Multimedia component 3 [file mmc3.xlsx]

## Sheet: Isopropanol
Patient # (Deidentified)	Category of ingestion	Patient location at time of testing	Age	Sex	Sodium (mEq/L)	Glucose (mg/dL)	Blood urea nitrogen (mg/dL)	Ethanol by enzymatic assay (mg/dL)	Measured osmolality (mOsm/kg)	Osmolal gap (no ethanol correction)	Osmolal gap (with ethanol correction)	Estimated osmolal contribution of alcohols and glycols	Methanol by GC (mg/dL)	Isopropanol by GC (mg/dL)	Ethanol by GC (mg/dL)	Acetone by GC (mg/dL)	Ethylene glycol by GC or enzymatic assay (mg/dL)	Propylene glycol by GC (mg/dL)	Anion Gap	Anion gap greater than 16?	Initial level during admission?	Clinical History (If available)	Death during admission?	Intravenous ethanol antidotal treatment?	Fomepizole antidotal treatment?	Dialysis?	Activated charcoal administered?	Estimated timing from ingestion to blood draw
1	Isopropanol	Emergency Department	52.8	M	140	146	8	0	310	18	17.8151	21.5402	0	2	0	123	0	Not performed	20	Yes	Yes	Isopropanol ingestion	No	No	No	No	No	<24 hours
1	Isopropanol	Emergency Department	52.9	M	140	173	18	0	352	55	54.5187	53.8103	0	207	0	112	0	Not performed	23	Yes	Yes	Isopropanol ingestion	No	No	No	No	No	<24 hours
1	Isopropanol	Emergency Department	53.6	M	139	220	11	0	332	36	36.0159	28.8391	0	22	0	146	0	Not performed	28	Yes	Yes	Isopropanol ingestion	No	No	No	No	No	<12 hours
1	Isopropanol	Emergency Department	53.6	M	139	175	23	0	319	22	21.6052	19.592	0	11	0	103	0	Not performed	22	Yes	Yes	Isopropanol ingestion	No	No	No	No	No	<12 hours
1	Isopropanol	Emergency Department	53.7	M	144	137	12	0	357	56	55.9615	49.046	0	16	0	269	0	Not performed	22	Yes	Yes	Isopropanol ingestion	No	No	No	No	No	Unknown
1	Isopropanol	Emergency Department	55.7	M	140	223	12	0	341	42	42.4671	46.6954	0	65	0	208	0	Not performed	17	Yes	Yes	Isopropanol ingestion	No	No	No	No	No	Unknown
1	Isopropanol	Emergency Department	55.7	M	138	260	7	0	332	37	36.8889	28.0172	0	15	0	148	0	Not performed	16	Yes	No	Unknown	No	No	No	No	No	Unknown
1	Isopropanol	Emergency Department	57.1	M	139	339	9	0	343	40	40.1274	36.4943	0	40	0	173	0	Not performed	19	Yes	Yes	Isopropanol ingestion	No	No	No	No	No	Unknown
2	Isopropanol	Inpatient	36.8	M	138	172	9	0	323	33	32.7968	32.9828	0	51	0	142	0	Not performed	Not available	Unknown	Yes	Isopropanol ingestion	No	No	No	No	No	Unknown
3	Isopropanol	Inpatient	71.3	F	136	125	8	0	317.917	35.0734	35.0734	29.3563	0	22	0	149	Not performed	Not performed	17	Yes	Yes	Chronic ethanol abuse	No	No	No	No	No	Unknown
4	Isopropanol	Emergency Department	43.5	M	135	113	9	36	330	50	40.0926	47.5599	0	213	31	15	Not performed	Not performed	12	No	Yes	Suicide attempt with isopropanol	No	No	No	No	No	1-3 hours
5	Isopropanol	Emergency Department	35.8	M	142	103	11	67	357	62	44.8593	59.6833	0	153	60	96	Not performed	Not performed	20	Yes	Yes	Isopropanol ingestion	No	No	No	No	No	Unknown
6	Isopropanol	Emergency Department	34.1	F	143	168	4	0	328	34	29.8381	32.1264	0	20	0	167	Not performed	Not performed	12	No	Yes	Suicide attempt with isopropanol	No	No	No	No	No	Unknown
7	Isopropanol	Inpatient	55.9	F	137	171	11	0	330	41.1464	41.1464	40.5172	0	60	0	177	0	0	11	No	Yes	Isopropanol ingestion	No	No	No	No	No	<24 hours
8	Isopropanol	Inpatient	20.2	F	140	142	8	11	313	21.0706	18.1759	17.7809	0	9	11	42	0	46.7	Not available	Unknown	Yes	Multidrug overdose, activated charcoal given	No	No	No	No	Yes	Unknown
9	Isopropanol	Inpatient	76	F	142	131	19	0	343	44	43.8448	40.003	0	50	0	173	0	14	Not available	Unknown	Yes	Isopropanol ingestion	No	No	No	No	No	Unknown
10	Isopropanol	Emergency Department	38.7	F	138	124	12	0	338	50	49.7921	43.9138	0	99	0	159	Not performed	Not performed	12	No	Yes	Isopropanol ingestion	No	No	No	No	No	1-2 hours
11	Isopropanol	Emergency Department	52	M	142	167	20	0	350	48	48.1877	43.2299	0	68	0	185	Not performed	Not performed	Not available	Unknown	Yes	Ethanol withdrawal and isopropanol ingestion	No	No	No	No	No	Unknown
12	Isopropanol	Inpatient	50.4	F	132	118	6	0	318	44.3183	44.3183	40.0345	0	54	0	180	Not performed	Not performed	Not available	Unknown	Yes	Isopropanol ingestion	No	No	No	No	No	Unknown
12	Isopropanol	Inpatient	51	F	134	127	9	0	330	50.6718	50.6718	42.4368	0	56	0	192	0	0	18	Yes	Yes	Isopropanol ingestion	No	No	No	No	No	2-8 hours
13	Isopropanol	Inpatient	38.6	F	144	106	12	0	347	47.9421	47.9421	46.3103	0	102	0	170	0	0	Not available	Unknown	Yes	Isopropanol ingestion	No	No	No	No	Yes	3-12 hours
14	Isopropanol	Emergency Department	35.1	M	143	165	10	0	357	57	56.8869	46.6437	0	104	0	170	Not performed	Not performed	19	Yes	Yes	Ethanol abuse and isopropanol ingestion	No	No	No	No	No	<24 hours
15	Isopropanol	Inpatient	45.2	F	140	162	10	0	343	49.0786	49.0786	44	0	174	0	87	Not performed	Not performed	10	No	Yes	Unknown	No	No	No	No	No	Unknown
16	Isopropanol	Emergency Department	77.1	F	132	143	9	0	318	42	41.6496	47.3103	0	168	0	112	Not performed	Not performed	13	No	Yes	Isopropanol ingestion	No	No	No	No	No	3-6 hours
17	Isopropanol	Inpatient	45.2	M	144	157	16	0	343	39	39.2552	36.931	0	54	0	162	Not performed	Not performed	18	Yes	Yes	Suicide attempt with isopropanol	No	No	No	No	No	12-24 hours
18	Isopropanol	Inpatient	46.1	M	141	99	8	0	315	27	23.8179	19.6149	0	7	0	107	0	0	13	No	Yes	Ethanol abuse and isopropanol ingestion	No	No	No	No	No	Unknown
19	Isopropanol	Emergency Department	59.1	F	143	106	5	0	327	32	32.4421	35.4598	0	10	0	196	Not performed	Not performed	11	No	Yes	Isopropanol ingestion	No	No	No	No	No	<12 hours
20	Isopropanol	Emergency Department	19.4	F	144	122	12	0	336	36	35.9198	28.6954	0	17	0	150	Not performed	Not performed	12	No	Yes	Isopropanol ingestion	No	No	No	No	No	10 hours
21	Isopropanol	Inpatient	54.8	F	140	97	13	0	324	33.1599	33.1599	7.24138	0	0	0	42	Not performed	Not performed	13	No	Yes	Isopropanol ingestion	No	No	No	No	No	12-24 hours
22	Isopropanol	Inpatient	33.5	F	140	109	7	0	304	14.5361	14.5361	14.8276	0	0	0	86	0	0	21	Yes	Yes	Suicide attempt with isopropanol - 1 L	No	No	No	No	No	1-3 hours
23	Isopropanol	Inpatient	40.6	F	146	123	9	0	344	45	40.9274	26.2069	0	0	0	152	0	0	19	Yes	Yes	Isopropanol ingestion	No	No	No	No	No	Unknown
24	Isopropanol	Emergency Department	41.8	F	141	115	4	0	351	63	60.2242	46.9381	0	104	0	164	0	10.1	13	No	Yes	Isopropanol ingestion	No	No	No	No	No	2 hours
25	Isopropanol	Inpatient	0.8	M	141	216	22	9	333	35	26.9744	38.4719	0	78	0	134	Not performed	Not performed	13	No	Yes	Accidental isopropanol ingestion	No	No	No	No	No	4 hours
26	Isopropanol	Inpatient	0.8	M	138	143	10	1	309	20.2925	20.0293	14.9183	0	0	0	85	Not performed	Not performed	13	No	No	Accidental isopropanol ingestion	No	No	No	No	No	10-11 hours
27	Isopropanol	Emergency Department	36.8	F	140	100	12	59	336	45.3254	29.7991	49.1355	0	182	64	19	0	0	14	No	Yes	Isopropanol ingestion	No	No	No	No	No	<12 hours
27	Isopropanol	Emergency Department	36.8	F	139	115	10	0	312	23.0813	23.0813	16.2586	0	21	0	74	0	0	12	No	No	Unknown	No	No	No	No	No	Unknown
28	Isopropanol	Inpatient	41	M	141	261	6	0	339	38.1821	38.1821	34.5747	0	44	0	158	0	0	Not available	Unknown	Yes	Isopropanol ingestion	No	No	No	No	No	36 hours
29	Isopropanol	Emergency Department	27.4	M	141	103	17	0	339	51	44.348	30.0747	0	77	0	100	Not performed	Not performed	10	No	Yes	Suicide attempt with isopropanol	No	No	No	No	No	<8 hours
30	Isopropanol	Inpatient	45	F	143	131	6	0	349.55	53.0377	53.0377	37.9368	0	29	0	192	0	0	14	No	Yes	Isopropanol ingestion	No	No	No	No	No	17-29 hours
