# Supplementary material for: Data on the relationship between acetone, ethylene glycol, isopropanol, methanol, and propylene glycol serum/plasma concentrations and osmolal gaps in patients at an academic medical center
Source: Data Brief. 2020 Jan 27;29:105189. doi: 10.1016/j.dib.2020.105189 (PMC7005488; doi:10.1016/j.dib.2020.105189)
Supplement: Multimedia component 4 [file mmc4.xlsx]

## Sheet: Methanol
Patient # (Deidentified)	Category of ingestion	Patient location at time of testing	Age	Sex	Sodium (mEq/L)	Glucose (mg/dL)	Blood urea nitrogen (mg/dL)	Ethanol by enzymatic assay (mg/dL)	Measured osmolality (mOsm/kg)	Osmolal gap (no ethanol correction)	Osmolal gap (with ethanol correction)	Estimated osmolal contribution of alcohols and glycols	Methanol by GC (mg/dL)	Isopropanol by GC (mg/dL)	Ethanol by GC (mg/dL)	Acetone by GC (mg/dL)	Ethylene glycol by GC or enzymatic assay (mg/dL)	Propylene glycol by GC (mg/dL)	Anion Gap	Anion gap greater than 16?	Initial level during admission?	Clinical History (If available)	Death during admission?	Intravenous ethanol antidotal treatment?	Fomepizole antidotal treatment?	Dialysis?	Activated charcoal administered?	Estimated timing from ingestion to blood draw
1	Methanol	Emergency Department	41.7	M	145	151	7	58	329.883	27.7361	12.473	18.7007	11	0	62	0	0	0	24	Yes	Yes	Alcohol abuse and withdrawal; methanol ingestion	No	Yes	No	No	No	Unknown
2	Methanol	Inpatient	1.6	M	140	95	6	115	323	34.7877	4.52454	34.3257	13	0	0	0	Not performed	Not performed	18	Yes	Yes	Accidental methanol ingestion	No	No	Yes	No	No	Unknown
3	Methanol	Inpatient	2.2	F	141	52	20	73	302	9.53492	-9.67561	24.523	17	0	73	0	Not performed	Not performed	19	Yes	Yes	Accidental methanol ingestion	No	No	Yes	No	No	Unknown
4	Methanol	Inpatient	2.1	M	141	93	9	0	298	6	6.84405	11.875	38	0	0	0	Not performed	Not performed	Not available	Unknown	Yes	Accidental ingestion of windshield fluid - 2-4 oz	No	No	Yes	No	No	5 hours
5	Methanol	Inpatient	27.4	M	139	110	14	54	331	40.9722	26.7617	36.398	71	0	52	0	Not performed	Not performed	Not available	Unknown	Yes	Suicide attempt with methanol and ethanol	Yes	Yes	Yes	Yes	Yes	3 hours
5	Methanol	Inpatient	27.4	M	137	118	9	111	338	53.2468	24.0363	51.398	71	0	108	0	Not performed	Not performed	12	No	No	Suicide attempt with methanol and ethanol	Yes	Yes	Yes	Yes	Yes	16 hours
5	Methanol	Inpatient	27.4	M	138	128	10	129	346	58.2508	24.3034	56.1349	71	0	31	0	Not performed	Not performed	Not available	Unknown	No	Suicide attempt with methanol and ethanol	Yes	Yes	Yes	Yes	Yes	23 hours
6	Methanol	Inpatient	52	M	136	161	23	243	368.717	78.2163	14.2689	78.694	10	18	256	41	0	11.8	30	Yes	Yes	Unknown, history of chronic ethanol abuse and liver failure	No	Yes	No	Yes	No	Unknown
7	Methanol	Inpatient	22.9	M	139	137	12	0	347	55.9615	55.9615	50	160	0	0	0	0	0	17	Yes	Yes	Suicide attempt with methanol (windshield fluid)	No	No	Yes	No	No	<24 hours
7	Methanol	Inpatient	22.9	M	142	108	4	136	333	40.6714	4.88195	48.602	41	0	122	0	0	0	Not available	Unknown	No	Suicide attempt with methanol (windshield fluid)	No	No	Yes	No	No	<24 hours
7	Methanol	Inpatient	22.9	M	144	106	8	134	330	32.3706	-2.89252	51.5132	52	0	213	0	0	0	Not available	Unknown	No	Suicide attempt with methanol (windshield fluid)	No	No	Yes	No	No	<24 hours
8	Methanol	Inpatient	64.6	M	128	361	68	0	312	8.6504	8.6504	4.0625	13	0	0	0	Not performed	Not performed	18	Yes	Yes	Methanol ingestion	No	No	Yes	No	No	Unknown
9	Methanol	Inpatient	34.5	F	143	139	8	0	356	58	58.2623	54.0625	173	0	0	0	0	Not performed	Not available	Unknown	Yes	Methanol ingestion	No	No	Yes	No	No	Unknown
9	Methanol	Inpatient	34.5	F	146	131	7	0	312	9	9.13056	14.6875	47	0	0	0	Not performed	Not performed	Not available	Unknown	No	Unknown	No	No	Yes	No	No	Unknown
10	Methanol	Emergency Department	54.3	M	149	62	19	0	420	111	111.253	85.3125	273	0	0	0	0	Not performed	30	Yes	Yes	Methanol ingestion	No	No	No	Yes	No	7-12 hours
10	Methanol	Inpatient	54.3	M	140	125	6	0	323	33	32.871	21.5625	69	0	0	0	0	Not performed	Not available	Unknown	No	Methanol ingestion	No	No	Yes	Yes	No	25-30 hours
10	Methanol	Inpatient	54.3	M	139	257	7	0	310	13	13.0806	5.3125	17	0	0	0	Not performed	Not performed	18	Yes	No	Methanol ingestion	No	No	Yes	Yes	No	42--47 hours
11	Methanol	Inpatient	57.5	F	148	89	8	240	458	153	90.2989	155.97	297	0	257	0	Not performed	Not performed	Not available	Unknown	Yes	Suicide attempt with methanol and ethanol	No	No	Yes	No	No	Unknown
12	Methanol	Emergency Department	2.3	M	140	93	16	0	286.983	-4.67262	-4.67262	3.75	12	0	0	0	0	0	16	No	Yes	Accidental windshield wash solution ingestion	No	No	Yes	No	No	0-1 hour
															10
