# Supplementary material for: Data on the relationship between acetone, ethylene glycol, isopropanol, methanol, and propylene glycol serum/plasma concentrations and osmolal gaps in patients at an academic medical center
Source: Data Brief. 2020 Jan 27;29:105189. doi: 10.1016/j.dib.2020.105189 (PMC7005488; doi:10.1016/j.dib.2020.105189)
Supplement: Multimedia component 5 [file mmc5.xlsx]

## Sheet: Propylene glycol
Patient # (Deidentified)	Category of ingestion/ exposure	Patient location at time of testing	Age	Sex	Sodium (mEq/L)	Glucose (mg/dL)	Blood urea nitrogen (mg/dL)	Ethanol by enzymatic assay (mg/dL)	Measured osmolality (mOsm/kg)	Osmolal gap (no ethanol correction)	Osmolal gap (with ethanol correction)	Estimated osmolal contribution of alcohols and glycols	Methanol by GC (mg/dL)	Isopropanol by GC (mg/dL)	Ethanol by GC (mg/dL)	Acetone by GC (mg/dL)	Ethylene glycol by GC or enzymatic assay (mg/dL)	Propylene glycol by GC (mg/dL)	Anion Gap	Anion gap greater than 16?	Initial level during admission?	Clinical History (If available)	Death during admission?	Intravenous ethanol antidotal treatment?	Fomepizole antidotal treatment?	Dialysis?	Activated charcoal administered?	Estimated timing from ingestion to blood draw
1	Propylene glycol	Inpatient	34.7	F	135	89	4	27	305	27.8853	20.7801	20.1579	0	0	25	0	0	99.2	Not available	Unknown	Yes	Multidrug overdose with ethanol	No	No	No	No	No	11 hours
2	Propylene glycol	Inpatient	51.9	F	147	156	54	0	323.8	0.547619	0.547619	2.68421	Not performed	Not performed	Not performed	Not performed	0	20.4	20	Yes	Yes	Liver failure, lactic acidosis	Yes	No	No	No	Yes	Unknown
3	Propylene glycol	Inpatient	45.2	F	138	145	4	191	364.583	77.8909	27.6277	69.5526	0	0	180	0	0	146.6	16	No	Yes	Suicide attempt from multidrug overdose, activated charcoal used	No	No	No	No	No	5 hours
4	Propylene glycol	Emergency Department	48.3	F	127	94	6	132	313	51	16.1147	38.5526	0	0	141	0	0	29	15	No	Yes	Ethanol intoxication	No	No	No	No	No	Unknown
5	Propylene glycol	Inpatient	20.1	F	140	117	6	13	298	8.38214	4.96109	9.73684	Not performed	Not performed	Not performed	Not performed	0	48	15	No	Yes	Suicide attempt from propylene glycol antifreeze	No	Yes	No	No	No	< 6 hours
6	Propylene glycol	Inpatient	26.7	M	140	121	12	0	305	19	12.9837	10.4868	0	0	0	0	0	79.7	20	Yes	Yes	Suicide attempt from multidrug overdose, activated charcoal used	No	No	No	No	Yes	Unknown
7	Propylene glycol	Inpatient	45	M	128	125	62	0	309.917	23.7877	23.7877	2.48684	0	0	0	0	0	18.9	24	Yes	Yes	Chronic ethanol abuse, liver and kidney failure	Yes	No	No	No	No	Unknown
8	Propylene glycol	Inpatient	32	F	141	112	16	0	302.933	8.06349	8.06349	5.39474	Not performed	Not performed	Not performed	Not performed	0	41	Not available	Unknown	Yes	Suicide attempt by drug overdose	No	No	No	Yes	Yes	36-48 hours
9	Propylene glycol	Emergency Department	51.4	M	138	206	18	0	315	19	19.4103	1.31579	Not performed	Not performed	Not performed	Not performed	0	10	18	Yes	Yes	Cocaine abuse and head trauma, received lorazepam	No	No	No	No	No	Unknown
10	Propylene glycol	Inpatient	24.5	M	141	84	12	41	303.2	11.5476	0.758145	12.9474	Not performed	Not performed	Not performed	Not performed	0	16.4	14	No	Yes	Suicide attempt by drug overdose	No	No	Yes	No	Yes	2-5 hours
11	Propylene glycol	Inpatient	42.5	M	140	130	12	0	306	18	13.4087	11.8421	0	0	0	0	0	90	8	No	Yes	Ingestion of brake fluid, activated charcoal given	No	No	Yes	No	Yes	38 hours
12	Propylene glycol	Inpatient	28.3	M	141	141	31	0	320.383	18.3036	18.3036	1.35526	0	0	0	0	0	10.3	36	Yes	Yes	Suicide attempt by drug overdose	No	No	No	Yes	No	> 8 hours
13	Propylene glycol	Inpatient	39.9	F	142	128	31	0	354.733	51.4841	51.4841	12.1579	0	0	0	0	0	92.4	32	Yes	Yes	Suicide attempt by drug overdose	No	No	No	No	Yes	16-22 hours
14	Propylene glycol	Inpatient	8.4	M	145	122	16	0	312	8	8.49127	6.97368	Not performed	Not performed	Not performed	Not performed	0	53	15	No	Yes	Seizures, lorazepam given	No	No	No	No	No	Unknown
15	Propylene glycol	Inpatient	16.2	F	142	201	7	0	314	20	14.6583	13.7632	0	0	0	0	0	104.6	17	Yes	Yes	Suicide attempt from multidrug overdose, activated charcoal used	No	No	No	No	Yes	Unknown
16	Propylene glycol	Emergency Department	52.7	F	136	117	10	0	307	24	23.9536	1.44737	Not performed	Not performed	Not performed	Not performed	0	11	40	Yes	Yes	Acute kidney and liver failure	Yes	No	No	No	No	Unknown
17	Propylene glycol	Inpatient	50.2	F	135	122	14	14	297.767	14.9722	11.288	8.61842	0	0	12	0	0	37.5	21	Yes	Yes	Suicide attempt from multidrug overdose, activated charcoal used	No	No	No	No	Yes	Unknown
18	Propylene glycol	Emergency Department	28.4	M	140	91	9	0	320	31	30.9718	26.0526	Not performed	Not performed	Not performed	Not performed	0	198	24	Yes	Yes	Suicide attempt with cough suppressant	No	No	No	No	No	2 hours
19	Propylene glycol	Inpatient	32.6	F	128	151	41	54	307	26.7099	12.4994	14.9605	Not performed	Not performed	54	Not performed	0	5.7	28	Yes	Yes	Suicide attempt by starvation and ethanol abuse	No	No	No	No	No	<24 hours
20	Propylene glycol	Emergency Department	26.1	M	140	110	9	345	381.5	91.2579	0.468463	92.1447	Not performed	Not performed	345	Not performed	0	10.3	11	No	Yes	Ethanol abuse	No	No	No	No	No	3 hours
21	Propylene glycol	Inpatient	19.7	F	141	123	57	0	314	3.78452	3.78452	2.11842	Not performed	Not performed	Not performed	Not performed	0	16.1	Not available	Unknown	Yes	Diabetic ketoacidosis and methamphetamine abuse	No	No	No	No	No	Unknown
22	Propylene glycol	Inpatient	21	F	133	90	10	183	349.833	74.5119	26.354	51.1579	0	0	183	0	0	22.8	15	No	Yes	Intoxication by ingestion of cough syrup	No	No	No	No	No	1-3 hours
23	Propylene glycol	Inpatient	41	M	146	126	30	0	323	12.2357	12.2357	1.31579	0	0	0	0	0	10	20	Yes	Yes	Alcoholic hepatitis	Yes	No	No	No	No	Unknown
24	Propylene glycol	Emergency Department	60.8	M	130	141	8	0	289.717	17.8512	17.8512	1.75	0	0	0	0	0	13.3	12	No	Yes	Intraparenchymal hemorrhage, mannitol administered	No	No	No	No	No	<12 hours
25	Propylene glycol	Inpatient	19	M	143	151	8	0	318	24	19.4956	13.0263	0	0	0	0	0	99	14	No	Yes	Suicide attempt from multidrug overdose, activated charcoal used	No	No	No	No	Yes	Unknown
26	Propylene glycol	Inpatient	25.6	F	141	67	5	133	329.017	40.9504	5.9504	42.1974	0	0	138	0	0	54.7	9	No	Yes	Multidrug overdose with ethanol	No	No	No	No	Yes	12-24 hours
27	Propylene glycol	Emergency Department	46.7	F	144	104	6	0	320	23	23.2127	11.5921	Not performed	Not performed	Not performed	Not performed	0	88.1	12	No	Yes	Suicide attempt from multidrug overdose, activated charcoal used	No	No	Yes	No	Yes	Unknown
